# Supplementary material for: The Impact of Intermittent Fasting on Metabolic and Hormonal Profile in Patients with Polycystic Ovary Syndrome: A Systematic Review and Meta-Analysis
Source: Metabolites. 2025 Oct 2;15(10):654. doi: 10.3390/metabo15100654 (PMC12565925; doi:10.3390/metabo15100654)
Supplement: Supplementary file 1 [file metabolites-15-00654-s001.zip]

Archive with 1 entries (1 files):
- metabolites-3850729-supplementary.pdf
